# Supplementary material for: NMR-Based Metabolomics Demonstrates a Metabolic Change during Early Developmental Stages from Healthy Infants to Young Children
Source: Metabolites. 2023 Mar 18;13(3):445. doi: 10.3390/metabo13030445 (PMC10058828; doi:10.3390/metabo13030445)
Supplement: Supplementary file 1 [file metabolites-13-00445-s001.zip]

Archive with 1 entries (1 files):
- metabolites-2172425-supplementary.pdf
